# Supplementary material for: Closed-loop recruitment of striatal interneurons prevents compulsive-like grooming behaviors
Source: Nat Neurosci. 2024 May 1;27(6):1148–56. doi: 10.1038/s41593-024-01633-3 (PMC11156588; doi:10.1038/s41593-024-01633-3)
Supplement: Supplementary file 3 — Statistical source data. [file 41593_2024_1633_MOESM3_ESM.xlsx]

## Sheet: Fig1_e
ID	Group	Injection	Stimulation	No. Grooming onsets
1	Sapap3-KO	hChrR2	OFF	6.33
2	Sapap3-KO	hChrR2	OFF	3
3	Sapap3-KO	hChrR2	OFF	5
4	Sapap3-KO	hChrR2	OFF	11
5	Sapap3-KO	hChrR2	OFF	13.67
6	Sapap3-KO	hChrR2	OFF	1.67
7	Sapap3-KO	hChrR2	OFF	12
8	Sapap3-KO	hChrR2	OFF	19
9	Sapap3-KO	hChrR2	OFF	10.67
10	Sapap3-KO	hChrR2	OFF	6.33
1	Sapap3-KO	hChrR2	ON	5
2	Sapap3-KO	hChrR2	ON	3.33
3	Sapap3-KO	hChrR2	ON	4
4	Sapap3-KO	hChrR2	ON	7
5	Sapap3-KO	hChrR2	ON	6
6	Sapap3-KO	hChrR2	ON	1
7	Sapap3-KO	hChrR2	ON	1.67
8	Sapap3-KO	hChrR2	ON	12
9	Sapap3-KO	hChrR2	ON	5
10	Sapap3-KO	hChrR2	ON	1.67
11	Sapap3-KO	mCherry	OFF	8.7
12	Sapap3-KO	mCherry	OFF	14.7
13	Sapap3-KO	mCherry	OFF	7
14	Sapap3-KO	mCherry	OFF	8.7
15	Sapap3-KO	mCherry	OFF	4.3
16	Sapap3-KO	mCherry	OFF	21.3
11	Sapap3-KO	mCherry	ON	12.7
12	Sapap3-KO	mCherry	ON	14
13	Sapap3-KO	mCherry	ON	4.3
14	Sapap3-KO	mCherry	ON	2
15	Sapap3-KO	mCherry	ON	4.7
16	Sapap3-KO	mCherry	ON	26.7
17	WT	hChrR2	OFF	5
18	WT	hChrR2	OFF	8
19	WT	hChrR2	OFF	4.7
20	WT	hChrR2	OFF	2.33
21	WT	hChrR2	OFF	2.67
17	WT	hChrR2	ON	8.3
18	WT	hChrR2	ON	7
19	WT	hChrR2	ON	1.7
20	WT	hChrR2	ON	0.67
21	WT	hChrR2	ON	3

## Sheet: Fig1_e_inserts
			Rate of grooming onsets (Trials)					Rate of grooming onsets (Sessions)
ID	Group	Injection	T1	T2	T3	T4	T5	S1	S2	S3
1	Sapap3-KO	hChrR2	0.47	0	0.5	0.5	0.44	0.13	0.5	0.55
2	Sapap3-KO	hChrR2	0.49	1	0	0	NA	0.54	0.5	0.44
3	Sapap3-KO	hChrR2	0.33	0	1	0.56	0.75	0.52	0.38	1
4	Sapap3-KO	hChrR2	0.22	0.3	0.5	NA	0.1	0.56	0.18	0
5	Sapap3-KO	hChrR2	0.43	0.33	0	0.5	NA	0.35	0.2	0.38
6	Sapap3-KO	hChrR2	0.2	NA	NA	NA	NA	0	0.6	0
7	Sapap3-KO	hChrR2	0.17	0	0.3	0	NA	0.37	0	0
8	Sapap3-KO	hChrR2	0.34	0.36	0.44	0.67	0.54	0.39	0.48	0.53
9	Sapap3-KO	hChrR2	0.56	0.32	0	0	0.17	0.4	0.4	0.04
10	Sapap3-KO	hChrR2	0.08	0	0.19	NA	0	0	0.06	0.29
								*NA: 0 events in ON and in OFF trials

## Sheet: Fig1_f
ID	Group	Injection	Stimulation	Grooming duration (%)
1	Sapap3-KO	hChrR2	OFF	6.67
2	Sapap3-KO	hChrR2	OFF	3.35
3	Sapap3-KO	hChrR2	OFF	3.28
4	Sapap3-KO	hChrR2	OFF	9.75
5	Sapap3-KO	hChrR2	OFF	9.38
6	Sapap3-KO	hChrR2	OFF	1.06
7	Sapap3-KO	hChrR2	OFF	8.72
8	Sapap3-KO	hChrR2	OFF	10.3
9	Sapap3-KO	hChrR2	OFF	10.85
10	Sapap3-KO	hChrR2	OFF	5.38
1	Sapap3-KO	hChrR2	ON	3.95
2	Sapap3-KO	hChrR2	ON	3.08
3	Sapap3-KO	hChrR2	ON	2
4	Sapap3-KO	hChrR2	ON	3.29
5	Sapap3-KO	hChrR2	ON	4.96
6	Sapap3-KO	hChrR2	ON	0.31
7	Sapap3-KO	hChrR2	ON	0.72
8	Sapap3-KO	hChrR2	ON	7.63
9	Sapap3-KO	hChrR2	ON	3.15
10	Sapap3-KO	hChrR2	ON	1.21
11	Sapap3-KO	mCherry	OFF	5.4
12	Sapap3-KO	mCherry	OFF	18.91
13	Sapap3-KO	mCherry	OFF	10.28
14	Sapap3-KO	mCherry	OFF	5.55
15	Sapap3-KO	mCherry	OFF	4.87
16	Sapap3-KO	mCherry	OFF	16.02
11	Sapap3-KO	mCherry	ON	7.38
12	Sapap3-KO	mCherry	ON	23.86
13	Sapap3-KO	mCherry	ON	5.96
14	Sapap3-KO	mCherry	ON	1.38
15	Sapap3-KO	mCherry	ON	9.94
16	Sapap3-KO	mCherry	ON	23.56
17	WT	hChrR2	OFF	3.92
18	WT	hChrR2	OFF	4.27
19	WT	hChrR2	OFF	3.55
20	WT	hChrR2	OFF	1.29
21	WT	hChrR2	OFF	1.74
17	WT	hChrR2	ON	7.03
18	WT	hChrR2	ON	4.16
19	WT	hChrR2	ON	1.93
20	WT	hChrR2	ON	0.65
21	WT	hChrR2	ON	3.74

## Sheet: Fig1_f_inserts
				Rate of grooming duration (Trials)					Rate of grooming duration (Sessions)
Mouse	ID	Group	Injection	T1	T2	T3	T4	T5	S1	S2	S3
45	1	Sapap3-KO	hChrR2	0.51	0	0.5	0.5	0.4	0.15	0.43	0.57
186	2	Sapap3-KO	hChrR2	0.57	1	0	0	NA	0.59	0.6	0.45
567	3	Sapap3-KO	hChrR2	0.33	0	1	0.52	0.75	0.51	0.37	1
674	4	Sapap3-KO	hChrR2	0.21	0.23	0.5	0	0.16	0.55	0.15	0
716	5	Sapap3-KO	hChrR2	0.5	0.33	0	0.5	NA	0.39	0.25	0.36
749	6	Sapap3-KO	hChrR2	0.13	NA	NA	NA	NA	0	0.4	0
763	7	Sapap3-KO	hChrR2	0.22	0	0.18	0	NA	0.34	0	0
328	8	Sapap3-KO	hChrR2	0.43	0.43	0.35	0.67	0.54	0.44	0.49	0.54
423	9	Sapap3-KO	hChrR2	0.47	0.28	0	0	0.1	0.36	0.2	0.07
451	10	Sapap3-KO	hChrR2	0.11	0	0.22	NA	0	0	0.08	0.32
									*NA: 0 events in ON and in OFF trials

## Sheet: Fig1_g
ID	Group	Injection	Stimulation	Grooming duration /bout (s)
1	Sapap3-KO	hChrR2	OFF	9.56037
2	Sapap3-KO	hChrR2	OFF	10.0733
3	Sapap3-KO	hChrR2	OFF	5.69222
4	Sapap3-KO	hChrR2	OFF	7.62111
5	Sapap3-KO	hChrR2	OFF	6.35061
6	Sapap3-KO	hChrR2	OFF	5.94667
7	Sapap3-KO	hChrR2	OFF	6.17052
8	Sapap3-KO	hChrR2	OFF	4.91655
9	Sapap3-KO	hChrR2	OFF	9.47959
10	Sapap3-KO	hChrR2	OFF	7.48024
1	Sapap3-KO	hChrR2	ON	8.93274
2	Sapap3-KO	hChrR2	ON	10.8356
3	Sapap3-KO	hChrR2	ON	5.00278
4	Sapap3-KO	hChrR2	ON	5.91071
5	Sapap3-KO	hChrR2	ON	7.41278
6	Sapap3-KO	hChrR2	ON	2.77333
7	Sapap3-KO	hChrR2	ON	3.888
8	Sapap3-KO	hChrR2	ON	5.68954
9	Sapap3-KO	hChrR2	ON	7.30341
10	Sapap3-KO	hChrR2	ON	7.46
