# Supplementary material for: Closed-loop recruitment of striatal interneurons prevents compulsive-like grooming behaviors
Source: Nat Neurosci. 2024 May 1;27(6):1148–56. doi: 10.1038/s41593-024-01633-3 (PMC11156588; doi:10.1038/s41593-024-01633-3)
Supplement: Supplementary file 4 — Statistical source data. [file 41593_2024_1633_MOESM4_ESM.xlsx]

## Sheet: Fig.2_b
ID	Stimulation	Body center speed (px/s)
1	OFF	165.952
2	OFF	173.571
3	OFF	35.2343
4	OFF	51.528
5	OFF	120.719
6	OFF	147.406
7	OFF	163.948
8	OFF	84.4553
9	OFF	211.456
10	OFF	26.1654
1	ON	248.349
2	ON	173.331
3	ON	43.1067
4	ON	47.6938
5	ON	125.318
6	ON	219.248
7	ON	171.753
8	ON	89.9298
9	ON	193.742
10	ON	29.0972

## Sheet: Fig.2_c
		Time (%)
ID	Stimulation	Low	High	N/A
1	OFF	70.0728	28.1409	1.7863
2	OFF	60.1709	30.249	9.58009
3	OFF	86.7896	13.2104	0
4	OFF	72.9552	27.0448	0
5	OFF	57.7139	19.5166	22.7695
6	OFF	61.8239	37.3318	0.8443
7	OFF	54.3986	37.6997	7.90165
8	OFF	48.9382	14.7625	36.2992
9	OFF	69.7784	26.6713	3.55032
10	OFF	75.9011	24.0989	0
1	ON	51.9796	46.5052	1.5152
2	ON	59.7423	37.9693	2.28838
3	ON	82.9105	17.0895	0
4	ON	78.036	21.964	0
5	ON	62.3461	20.8443	16.8096
6	ON	36.4763	57.8049	5.7187
7	ON	60.08	39.2757	0.644301
8	ON	43.5637	11.5219	44.9145
9	ON	70.7754	25.6076	3.61697
10	ON	72.1706	27.8294	0

## Sheet: Fig.2_d
		Walking
ID	Stimulation	No. Onsets	Duration (%)
1	OFF	7	11.7
2	OFF	6.4	9.1
3	OFF	2	3.6
4	OFF	2	3
5	OFF	3.6	4.9
6	OFF	1.8	8.8
7	OFF	9.6	15.3
8	OFF	4.2	6.2
9	OFF	0.6	0.6
10	OFF	2.2	3.4
1	ON	7.4	12.5
2	ON	5.8	14.3
3	ON	2.6	4.4
4	ON	4.6	10.6
5	ON	1	1.1
6	ON	0	0
7	ON	8.4	10.7
8	ON	1.6	3
9	ON	1.2	1.4
10	ON	1	1.6

## Sheet: Fig.2_e
		Scratching
ID	Stimulation	No. Onsets	Duration (%)
1	OFF	1.2	1.55111
2	OFF	2	3.24889
3	OFF	0.6	1.35556
4	OFF	0.6	0.875556
5	OFF	3.4	3.32778
6	OFF	0	0
7	OFF	0.8	1.90222
8	OFF	0.8	0.92
9	OFF	0.6	1.32889
10	OFF	1.4	2.85778
1	ON	4.2	3.77333
2	ON	0.8	1.10667
3	ON	1.4	2.87556
4	ON	0.4	0.608889
5	ON	0.8	0.471111
6	ON	0	0
7	ON	0	0
8	ON	1	1.96444
9	ON	0.6	0.542222
10	ON	0.6	0.92
