# Supplementary material for: Closed-loop recruitment of striatal interneurons prevents compulsive-like grooming behaviors
Source: Nat Neurosci. 2024 May 1;27(6):1148–56. doi: 10.1038/s41593-024-01633-3 (PMC11156588; doi:10.1038/s41593-024-01633-3)
Supplement: Supplementary file 5 — Statistical source data. [file 41593_2024_1633_MOESM5_ESM.xlsx]

## Sheet: Fig3_a
ID	State	Power (db)		Descriptive statistics	Resting value	Pre-onset value
1	Resting	0.179685		Minimum	0.1544	0.1905
2	Resting	0.163163		25% Percentile	0.1756	0.242
3	Resting	0.230474		Median	0.2333	0.3132
4	Resting	0.328635		75% Percentile	0.2702	0.3327
5	Resting	0.228314		Maximum	0.3286	0.3394
6	Resting	0.284096
7	Resting	0.265507		Mean	0.2314	0.2903
8	Resting	0.236045		Std. Deviation	0.05462	0.05357
9	Resting	0.244051		Std. Error of Mean	0.01727	0.01694
10	Resting	0.154383
1	Pre-onset	0.214157		Lower 95% CI	0.1924	0.252
2	Pre-onset	0.25134		Upper 95% CI	0.2705	0.3286
3	Pre-onset	0.190526
4	Pre-onset	0.30132
5	Pre-onset	0.29068
6	Pre-onset	0.325011
7	Pre-onset	0.332622
8	Pre-onset	0.339371
9	Pre-onset	0.332883
10	Pre-onset	0.325139

## Sheet: Fig3_d
ID	Time from grooming onset (s)		Descriptive statistics	Value
1	-0.22		Minimum	-1.916
2	-1.309		25% Percentile	-1.531
3	-0.609		Median	-0.767
4	-1.518		75% Percentile	-0.478
5	-0.9249		Maximum	0.164
6	-0.564		Range	2.08
7	-1.571
8	0.164		Mean	-0.9056
9	-0.588		Std. Deviation	0.6601
10	-1.916		Std. Error of Mean	0.2087

## Sheet: Fig3_e
ID	Frequency (Hz)		Descriptive statistics	Value
1	1.7106		Minimum	1.596
2	3.6669		25% Percentile	1.711
3	1.8334		Median	2.036
4	2.1061		75% Percentile	3.667
5	2.5929		Maximum	4.838
6	1.5961		Range	3.242
7	1.7106
8	3.6669		Mean	2.569
9	1.965		Std. Deviation	1.111
10	4.8384		Std. Error of Mean	0.3512
