# Supplementary material for: Closed-loop recruitment of striatal interneurons prevents compulsive-like grooming behaviors
Source: Nat Neurosci. 2024 May 1;27(6):1148–56. doi: 10.1038/s41593-024-01633-3 (PMC11156588; doi:10.1038/s41593-024-01633-3)
Supplement: Supplementary file 6 — Statistical source data. [file 41593_2024_1633_MOESM6_ESM.xlsx]

## Sheet: Fig4_b
ID	Algorithm	Accuracy	Sensitivity	Precision	Specificity
1	Closed-loop	93.91	70.2	76.92	96
2	Closed-loop	98.19	99	91.47	99.78
3	Closed-loop	92.13	93.63	81.15	97.37
4	Closed-loop	91.53	98.61	68.31	98.61
5	Closed-loop	98.26	100	64.22	100
6	Closed-loop	93.47	74.43	82.14	95.34
7	Closed-loop	92.16	90.34	60.09	98.69
1	Random	50.48	47.52	11.65	50.88
2	Random	49.48	49.13	17.31	49.56
3	Random	50.04	51.03	28.25	49.65
4	Random	51.46	51.5	17.8	51.46
5	Random	50.13	49.43	3.11	49.43
6	Random	49.3	50.03	14.05	49.18
7	Random	49.74	51.31	11.41	49.55
