# Supplementary material for: Closed-loop recruitment of striatal interneurons prevents compulsive-like grooming behaviors
Source: Nat Neurosci. 2024 May 1;27(6):1148–56. doi: 10.1038/s41593-024-01633-3 (PMC11156588; doi:10.1038/s41593-024-01633-3)
Supplement: Supplementary file 7 — Statistical source data. [file 41593_2024_1633_MOESM7_ESM.xlsx]

## Sheet: Fig5_c
ID	Session	Stimulation Protocol	No. Grooming onsets		ID	Stimulation Protocol	Average no. grooming onsets
1	1	OFF	4		1	OFF	4.7
1	2	OFF	0		2	OFF	6.7
1	3	OFF	10		3	OFF	13.7
2	1	OFF	10		4	OFF	11
2	2	OFF	7		5	OFF	7
2	3	OFF	3		1	Closed-loop	4.3
3	1	OFF	12		2	Closed-loop	0.3
3	2	OFF	12		3	Closed-loop	4.3
3	3	OFF	17		4	Closed-loop	4.7
4	1	OFF	8		5	Closed-loop	2.7
4	2	OFF	9		1	Random	4
4	3	OFF	16		2	Random	4
5	1	OFF	4		3	Random	8.3
5	2	OFF	12		4	Random	2.7
5	3	OFF	5		5	Random	8.3
1	1	Closed-loop	0
1	2	Closed-loop	4
1	3	Closed-loop	9
2	1	Closed-loop	0
2	2	Closed-loop	0
2	3	Closed-loop	1
3	1	Closed-loop	3
3	2	Closed-loop	5
3	3	Closed-loop	5
4	1	Closed-loop	0
4	2	Closed-loop	5
4	3	Closed-loop	9
5	1	Closed-loop	4
5	2	Closed-loop	0
5	3	Closed-loop	4
1	1	Random	4
1	2	Random	6
1	3	Random	2
2	1	Random	2
2	2	Random	6
2	3	Random	4
3	1	Random	5
3	2	Random	8
3	3	Random	12
4	1	Random	0
4	2	Random	2
4	3	Random	6
5	1	Random	4
5	2	Random	2
5	3	Random	19

## Sheet: Fig5_d
ID	Stimulation protocol	Reduction of grooming bouts (%)
1	Continuous	-36.4
2	Continuous	-40
3	Continuous	-56.1
4	Continuous	-86.1
5	Continuous	-53.1
6	Continuous	-21.1
7	Continuous	11.1
8	Continuous	-36.8
9	Continuous	-73.7
10	Continuous	-25
1	Closed-loop	0
2	Closed-loop	-100
3	Closed-loop	-75
4	Closed-loop	-51.85
5	Closed-loop	-70

## Sheet: Fig5_e
ID	Stimulation protocol	Reduction of grooming duration(%)
1	Continuous	-66.2
2	Continuous	-70.9
3	Continuous	-47.1
4	Continuous	-91.7
5	Continuous	-70.9
6	Continuous	-40.8
7	Continuous	-8.1
8	Continuous	-26
9	Continuous	-77.4
10	Continuous	-39.1
1	Closed-loop	-39.7
2	Closed-loop	-100
3	Closed-loop	-71.1
4	Closed-loop	-72.7
5	Closed-loop	-69.2

## Sheet: Fig5_f
ID	Session	Stimulation Protocol	Time delivering light stimulation (%)		ID	Stimulation Protocol	Average time delivering light stimulation (%)
1	1	Closed-loop	0.0611111		1	Closed-loop	31
1	2	Closed-loop	0.416667		2	Closed-loop	7
1	3	Closed-loop	0.455556		3	Closed-loop	5
2	1	Closed-loop	0.0888889		4	Closed-loop	10
2	2	Closed-loop	0.0777778		5	Closed-loop	11
2	3	Closed-loop	0.0555556		1	Continuous	100
3	1	Closed-loop	0.0777778		2	Continuous	100
3	2	Closed-loop	0.0333333		3	Continuous	100
3	3	Closed-loop	0.0388889		4	Continuous	100
4	1	Closed-loop	0.0944444		5	Continuous	100
4	2	Closed-loop	0.0888889
4	3	Closed-loop	0.105556
5	1	Closed-loop	0.155556
5	2	Closed-loop	0.122222
5	3	Closed-loop	0.0666667
