# Supplementary material for: Closed-loop recruitment of striatal interneurons prevents compulsive-like grooming behaviors
Source: Nat Neurosci. 2024 May 1;27(6):1148–56. doi: 10.1038/s41593-024-01633-3 (PMC11156588; doi:10.1038/s41593-024-01633-3)
Supplement: Supplementary file 8 — Statistical source data. [file 41593_2024_1633_MOESM8_ESM.xlsx]

## Sheet: ED_Fig1_a
ID	Stimulation	Trial	Session	No. Grooming onsets
1	OFF	1	1	1
2	OFF	1	1	3
3	OFF	1	1	2
4	OFF	1	1	2
5	OFF	1	1	8
6	OFF	1	1	2
7	OFF	1	1	2
8	OFF	1	1	14
9	OFF	1	1	0
10	OFF	1	1	4
1	OFF	2	1	0
2	OFF	2	1	0
3	OFF	2	1	0
4	OFF	2	1	7
5	OFF	2	1	0
6	OFF	2	1	0
7	OFF	2	1	0
8	OFF	2	1	0
9	OFF	2	1	3
10	OFF	2	1	0
1	OFF	3	1	2
2	OFF	3	1	0
3	OFF	3	1	0
4	OFF	3	1	0
5	OFF	3	1	10
6	OFF	3	1	0
7	OFF	3	1	2
8	OFF	3	1	0
9	OFF	3	1	5
10	OFF	3	1	4
1	OFF	4	1	1
2	OFF	4	1	1
3	OFF	4	1	4
4	OFF	4	1	0
5	OFF	4	1	5
6	OFF	4	1	0
7	OFF	4	1	5
8	OFF	4	1	0
9	OFF	4	1	4
10	OFF	4	1	0
1	OFF	5	1	2
2	OFF	5	1	0
3	OFF	5	1	0
4	OFF	5	1	0
5	OFF	5	1	0
6	OFF	5	1	0
7	OFF	5	1	0
8	OFF	5	1	6
9	OFF	5	1	2
10	OFF	5	1	0
1	ON	1	1	1
2	ON	1	1	5
3	ON	1	1	0
4	ON	1	1	4
5	ON	1	1	5
6	ON	1	1	0
7	ON	1	1	2
8	ON	1	1	3
9	ON	1	1	2
10	ON	1	1	0
1	ON	2	1	0
2	ON	2	1	1
3	ON	2	1	0
4	ON	2	1	0
5	ON	2	1	3
6	ON	2	1	0
7	ON	2	1	0
8	ON	2	1	0
9	ON	2	1	6
10	ON	2	1	0
1	ON	3	1	0
2	ON	3	1	0
3	ON	3	1	4
4	ON	3	1	4
5	ON	3	1	0
6	ON	3	1	0
7	ON	3	1	3
8	ON	3	1	0
9	ON	3	1	0
10	ON	3	1	0
1	ON	4	1	0
2	ON	4	1	0
3	ON	4	1	5
4	ON	4	1	0
5	ON	4	1	0
6	ON	4	1	0
7	ON	4	1	0
8	ON	4	1	6
9	ON	4	1	0
10	ON	4	1	0
1	ON	5	1	0
2	ON	5	1	0
3	ON	5	1	0
4	ON	5	1	0
5	ON	5	1	0
6	ON	5	1	0
7	ON	5	1	0
8	ON	5	1	0
9	ON	5	1	1
10	ON	5	1	0
1	OFF	1	2	3
2	OFF	1	2	1
3	OFF	1	2	1
4	OFF	1	2	4
5	OFF	1	2	6
6	OFF	1	2	2
7	OFF	1	2	7
8	OFF	1	2	3
9	OFF	1	2	2
10	OFF	1	2	3
1	OFF	2	2	1
2	OFF	2	2	0
3	OFF	2	2	2
4	OFF	2	2	4
5	OFF	2	2	5
6	OFF	2	2	0
7	OFF	2	2	1
8	OFF	2	2	2
9	OFF	2	2	7
10	OFF	2	2	2
1	OFF	3	2	0
2	OFF	3	2	0
3	OFF	3	2	0
4	OFF	3	2	1
5	OFF	3	2	0
6	OFF	3	2	0
7	OFF	3	2	0
8	OFF	3	2	10
9	OFF	3	2	0
10	OFF	3	2	1
1	OFF	4	2	0
2	OFF	4	2	0
3	OFF	4	2	0
4	OFF	4	2	0
5	OFF	4	2	0
6	OFF	4	2	0
7	OFF	4	2	0
8	OFF	4	2	0
9	OFF	4	2	0
10	OFF	4	2	0
1	OFF	5	2	0
2	OFF	5	2	0
3	OFF	5	2	2
4	OFF	5	2	9
5	OFF	5	2	0
6	OFF	5	2	0
7	OFF	5	2	0
8	OFF	5	2	3
9	OFF	5	2	0
10	OFF	5	2	1
1	ON	1	2	3
2	ON	1	2	1
3	ON	1	2	0
4	ON	1	2	0
5	ON	1	2	4
6	ON	1	2	3
7	ON	1	2	0
8	ON	1	2	3
9	ON	1	2	2
10	ON	1	2	1
1	ON	2	2	0
2	ON	2	2	0
3	ON	2	2	0
4	ON	2	2	6
5	ON	2	2	0
6	ON	2	2	0
7	ON	2	2	0
8	ON	2	2	0
9	ON	2	2	3
10	ON	2	2	0
1	ON	3	2	0
2	ON	3	2	0
3	ON	3	2	1
4	ON	3	2	0
5	ON	3	2	0
6	ON	3	2	0
7	ON	3	2	0
8	ON	3	2	4
9	ON	3	2	0
10	ON	3	2	0
1	ON	4	2	0
2	ON	4	2	0
3	ON	4	2	0
4	ON	4	2	0
5	ON	4	2	0
6	ON	4	2	0
7	ON	4	2	0
8	ON	4	2	1
9	ON	4	2	0
10	ON	4	2	0
1	ON	5	2	2
2	ON	5	2	0
3	ON	5	2	2
4	ON	5	2	1
5	ON	5	2	0
6	ON	5	2	0
7	ON	5	2	0
8	ON	5	2	5
9	ON	5	2	0
10	ON	5	2	0
1	OFF	1	3	3
2	OFF	1	3	2
3	OFF	1	3	0
4	OFF	1	3	6
5	OFF	1	3	3
6	OFF	1	3	1
7	OFF	1	3	15
8	OFF	1	3	10
9	OFF	1	3	5
10	OFF	1	3	1
1	OFF	2	3	1
2	OFF	2	3	0
3	OFF	2	3	0
4	OFF	2	3	0
5	OFF	2	3	1
6	OFF	2	3	0
7	OFF	2	3	0
8	OFF	2	3	2
9	OFF	2	3	1
10	OFF	2	3	0
1	OFF	3	3	0
2	OFF	3	3	2
3	OFF	3	3	0
4	OFF	3	3	0
5	OFF	3	3	3
6	OFF	3	3	0
7	OFF	3	3	2
8	OFF	3	3	2
9	OFF	3	3	4
10	OFF	3	3	3
1	OFF	4	3	0
2	OFF	4	3	0
3	OFF	4	3	0
4	OFF	4	3	0
5	OFF	4	3	0
6	OFF	4	3	0
7	OFF	4	3	2
8	OFF	4	3	5
9	OFF	4	3	0
10	OFF	4	3	0
1	OFF	5	3	4
2	OFF	5	3	0
3	OFF	5	3	0
4	OFF	5	3	0
5	OFF	5	3	0
6	OFF	5	3	0
7	OFF	5	3	0
8	OFF	5	3	0
9	OFF	5	3	1
10	OFF	5	3	0
1	ON	1	3	2
2	ON	1	3	1
3	ON	1	3	1
4	ON	1	3	0
5	ON	1	3	3
6	ON	1	3	0
7	ON	1	3	0
8	ON	1	3	5
9	ON	1	3	1
10	ON	1	3	0
1	ON	2	3	0
2	ON	2	3	2
3	ON	2	3	0
4	ON	2	3	0
5	ON	2	3	0
6	ON	2	3	0
7	ON	2	3	0
8	ON	2	3	5
9	ON	2	3	0
10	ON	2	3	0
1	ON	3	3	4
2	ON	3	3	0
3	ON	3	3	0
4	ON	3	3	0
5	ON	3	3	0
6	ON	3	3	0
7	ON	3	3	0
8	ON	3	3	3
9	ON	3	3	0
10	ON	3	3	4
1	ON	4	3	1
2	ON	4	3	0
3	ON	4	3	0
4	ON	4	3	0
5	ON	4	3	3
6	ON	4	3	0
7	ON	4	3	0
8	ON	4	3	0
9	ON	4	3	0
10	ON	4	3	0
1	ON	5	3	2
2	ON	5	3	0
3	ON	5	3	1
4	ON	5	3	0
5	ON	5	3	0
6	ON	5	3	0
7	ON	5	3	0
8	ON	5	3	1
9	ON	5	3	0
10	ON	5	3	0

## Sheet: ED_Fig1_b
ID	Stimulation	Trial	Session	% Grooming duration
1	OFF	1	1	5.24
2	OFF	1	1	4.91
3	OFF	1	1	8.56
4	OFF	1	1	7.31
5	OFF	1	1	17.96
6	OFF	1	1	5.04
7	OFF	1	1	2.39
8	OFF	1	1	29.53
9	OFF	1	1	0
10	OFF	1	1	12.4
1	OFF	2	1	0
2	OFF	2	1	0
3	OFF	2	1	0
4	OFF	2	1	25.69
5	OFF	2	1	0
6	OFF	2	1	0
7	OFF	2	1	0
8	OFF	2	1	0
9	OFF	2	1	9.78
10	OFF	2	1	0
1	OFF	3	1	14.27
2	OFF	3	1	0
3	OFF	3	1	0
4	OFF	3	1	0
5	OFF	3	1	40.78
6	OFF	3	1	0
7	OFF	3	1	9.29
8	OFF	3	1	0
9	OFF	3	1	7.16
10	OFF	3	1	14.11
1	OFF	4	1	0.87
2	OFF	4	1	15.07
3	OFF	4	1	12.04
4	OFF	4	1	0
5	OFF	4	1	18.11
6	OFF	4	1	0
7	OFF	4	1	19.58
8	OFF	4	1	0
9	OFF	4	1	10.96
10	OFF	4	1	0
1	OFF	5	1	9.82
2	OFF	5	1	0
3	OFF	5	1	0
4	OFF	5	1	0
5	OFF	5	1	0
6	OFF	5	1	0
7	OFF	5	1	0
8	OFF	5	1	15.91
9	OFF	5	1	11.62
10	OFF	5	1	0
1	ON	1	1	7.91
2	ON	1	1	16.27
3	ON	1	1	0
4	ON	1	1	13.22
5	ON	1	1	24.2
6	ON	1	1	0
7	ON	1	1	4.45
8	ON	1	1	14.69
9	ON	1	1	12.13
10	ON	1	1	0
1	ON	2	1	0
2	ON	2	1	1.42
3	ON	2	1	0
4	ON	2	1	0
5	ON	2	1	13.51
6	ON	2	1	0
7	ON	2	1	0
8	ON	2	1	0
9	ON	2	1	14.24
10	ON	2	1	0
1	ON	3	1	0
2	ON	3	1	0
3	ON	3	1	6.76
4	ON	3	1	14.02
5	ON	3	1	0
6	ON	3	1	0
7	ON	3	1	5.38
8	ON	3	1	0
9	ON	3	1	0
10	ON	3	1	0
1	ON	4	1	0
2	ON	4	1	0
3	ON	4	1	13.2
4	ON	4	1	0
5	ON	4	1	0
6	ON	4	1	0
7	ON	4	1	0
8	ON	4	1	12.31
9	ON	4	1	0
10	ON	4	1	0
1	ON	5	1
2	ON	5	1	0
3	ON	5	1	0
4	ON	5	1	0
5	ON	5	1	0
6	ON	5	1	0
7	ON	5	1	0
8	ON	5	1	0
9	ON	5	1	2.73
10	ON	5	1	0
1	OFF	1	2	11.71
2	OFF	1	2	5.62
3	OFF	1	2	3.93
4	OFF	1	2	11.33
5	OFF	1	2	18.6
6	OFF	1	2	6.96
7	OFF	1	2	9.98
8	OFF	1	2	9.4
9	OFF	1	2	12.71
10	OFF	1	2	10.24
1	OFF	2	2	10.93
2	OFF	2	2	0
3	OFF	2	2	5.67
4	OFF	2	2	15.72
5	OFF	2	2	17.6
6	OFF	2	2	0
7	OFF	2	2	7.2
8	OFF	2	2	16.5
9	OFF	2	2	26.89
10	OFF	2	2	18.64
1	OFF	3	2	0
2	OFF	3	2	0
3	OFF	3	2	0
4	OFF	3	2	15.24
5	OFF	3	2	0
6	OFF	3	2	0
7	OFF	3	2	0
8	OFF	3	2	26.1
9	OFF	3	2	0
10	OFF	3	2	9.38
1	OFF	4	2	0
2	OFF	4	2	0
3	OFF	4	2	0
4	OFF	4	2	0
5	OFF	4	2	0
6	OFF	4	2	0
7	OFF	4	2	0
8	OFF	4	2	0
9	OFF	4	2	0
10	OFF	4	2	0
1	OFF	5	2	0
2	OFF	5	2	0
3	OFF	5	2	6.11
4	OFF	5	2	46.27
5	OFF	5	2	0
6	OFF	5	2	0
7	OFF	5	2	0
8	OFF	5	2	9.4
9	OFF	5	2	0
10	OFF	5	2	2.87
1	ON	1	2	4.62
2	ON	1	2	8.4
3	ON	1	2	0
4	ON	1	2	0
5	ON	1	2	18.31
6	ON	1	2	4.62
7	ON	1	2	0
8	ON	1	2	10.6
9	ON	1	2	2.09
10	ON	1	2	4.98
1	ON	2	2	0
2	ON	2	2	0
3	ON	2	2	0
4	ON	2	2	13.6
5	ON	2	2	0
6	ON	2	2	0
7	ON	2	2	0
8	ON	2	2	0
9	ON	2	2	9.49
10	ON	2	2	0
1	ON	3	2	0
2	ON	3	2	0
3	ON	3	2	4.04
4	ON	3	2	0
5	ON	3	2	0
6	ON	3	2	0
7	ON	3	2	0
8	ON	3	2	9.8
9	ON	3	2	0
10	ON	3	2	0
1	ON	4	2	0
2	ON	4	2	0
3	ON	4	2	0
4	ON	4	2	0
5	ON	4	2	0
6	ON	4	2	0
7	ON	4	2	0
8	ON	4	2	6.5
9	ON	4	2	0
10	ON	4	2	0
1	ON	5	2	9.76
2	ON	5	2	0
3	ON	5	2	5.98
4	ON	5	2	8.53
5	ON	5	2	0
6	ON	5	2	0
7	ON	5	2	0
8	ON	5	2	16.3
9	ON	5	2	0
10	ON	5	2	0
1	OFF	1	3	7.13
2	OFF	1	3	11.96
3	OFF	1	3	0
4	OFF	1	3	24.69
5	OFF	1	3	6.31
6	OFF	1	3	3.91
7	OFF	1	3	38.96
8	OFF	1	3	23.8
9	OFF	1	3	18.53
10	OFF	1	3	5.82
1	OFF	2	3	7.49
2	OFF	2	3	0
3	OFF	2	3	0
4	OFF	2	3	0
5	OFF	2	3	4.07
6	OFF	2	3	0
7	OFF	2	3	0
8	OFF	2	3	2.9
9	OFF	2	3	12.53
10	OFF	2	3	0
1	OFF	3	3	0
2	OFF	3	3	12.73
3	OFF	3	3	0
4	OFF	3	3	0
5	OFF	3	3	17.29
6	OFF	3	3	0
7	OFF	3	3	17.27
8	OFF	3	3	8.62
9	OFF	3	3	36.78
10	OFF	3	3	7.29
1	OFF	4	3	0
2	OFF	4	3	0
3	OFF	4	3	0
4	OFF	4	3	0
5	OFF	4	3	0
6	OFF	4	3	0
7	OFF	4	3	20.64
8	OFF	4	3	12.47
9	OFF	4	3	0
10	OFF	4	3	0
1	OFF	5	3	32.53
2	OFF	5	3	0
3	OFF	5	3	0
4	OFF	5	3	0
5	OFF	5	3	0
6	OFF	5	3	0
7	OFF	5	3	0
8	OFF	5	3	0
9	OFF	5	3	15.76
10	OFF	5	3	0
1	ON	1	3	12.33
2	ON	1	3	6.51
3	ON	1	3	4.8
4	ON	1	3	0
5	ON	1	3	4.69
6	ON	1	3	0
7	ON	1	3	0
8	ON	1	3	17.6
9	ON	1	3	6.62
10	ON	1	3	0
1	ON	2	3	0
2	ON	2	3	13.62
3	ON	2	3	0
4	ON	2	3	0
5	ON	2	3	0
6	ON	2	3	0
7	ON	2	3	0
8	ON	2	3	18.1
9	ON	2	3	0
10	ON	2	3	0
1	ON	3	3	15.49
2	ON	3	3	0
3	ON	3	3	0
4	ON	3	3	0
5	ON	3	3	0
6	ON	3	3	0
7	ON	3	3	0
8	ON	3	3	6.65
9	ON	3	3	0
10	ON	3	3	13.24
1	ON	4	3	0.84
2	ON	4	3	0
3	ON	4	3	0
4	ON	4	3	0
5	ON	4	3	13.69
6	ON	4	3	0
7	ON	4	3	0
8	ON	4	3	0
9	ON	4	3	0
10	ON	4	3	0
1	ON	5	3	8.24
2	ON	5	3	0
3	ON	5	3	4.71
4	ON	5	3	0
5	ON	5	3	0
6	ON	5	3	0
7	ON	5	3	0
8	ON	5	3	1.78
9	ON	5	3	0
10	ON	5	3	0
