# Supplementary material for: Closed-loop recruitment of striatal interneurons prevents compulsive-like grooming behaviors
Source: Nat Neurosci. 2024 May 1;27(6):1148–56. doi: 10.1038/s41593-024-01633-3 (PMC11156588; doi:10.1038/s41593-024-01633-3)
Supplement: Supplementary file 9 — Statistical source data. [file 41593_2024_1633_MOESM9_ESM.xlsx]

## Sheet: ED_Fig2_a
ID	Locomotion activity	Time (%)
1	Low	70.0728
2	Low	60.1709
3	Low	86.7896
4	Low	72.9552
5	Low	57.7139
6	Low	61.8239
7	Low	54.3986
8	Low	48.9382
9	Low	69.7784
10	Low	75.9011
1	High	28.1409
2	High	30.249
3	High	13.2104
4	High	27.0448
5	High	19.5166
6	High	37.3318
7	High	37.6997
8	High	14.7625
9	High	26.6713
10	High	24.0989
1	NA	1.7863
2	NA	9.58009
3	NA	0
4	NA	0
5	NA	22.7695
6	NA	0.8443
7	NA	7.90165
8	NA	36.2992
9	NA	3.55032
10	NA	0

## Sheet: ED_Fig2_b
ID	Locomotion activity	Time (%)
1	Low	51.9796
2	Low	59.7423
3	Low	82.9105
4	Low	78.036
5	Low	62.3461
6	Low	36.4763
7	Low	60.08
8	Low	43.5637
9	Low	70.7754
10	Low	72.1706
1	High	46.5052
2	High	37.9693
3	High	17.0895
4	High	21.964
5	High	20.8443
6	High	57.8049
7	High	39.2757
8	High	11.5219
9	High	25.6076
10	High	27.8294
1	NA	1.5152
2	NA	2.28838
3	NA	0
4	NA	0
5	NA	16.8096
6	NA	5.7187
7	NA	0.644301
8	NA	44.9145
9	NA	3.61697
10	NA	0
