# Supplementary material for: Closed-loop recruitment of striatal interneurons prevents compulsive-like grooming behaviors
Source: Nat Neurosci. 2024 May 1;27(6):1148–56. doi: 10.1038/s41593-024-01633-3 (PMC11156588; doi:10.1038/s41593-024-01633-3)
Supplement: Supplementary file 10 — Statistical source data. [file 41593_2024_1633_MOESM10_ESM.xlsx]

## Sheet: ED_Fig4_a
ID	Stimuation protocol	Trial	Nb. Grooming onsets
1	OFF	1	2
1	OFF	2	0.67
1	OFF	3	1
1	OFF	4	1
1	Closed-loop	1	1
1	Closed-loop	2	2.33
1	Closed-loop	3	0.67
1	Closed-loop	4	0.33
1	Randomized	1	0.67
1	Randomized	2	0.33
1	Randomized	3	1
1	Randomized	4	2
2	OFF	1	5
2	OFF	2	0.67
2	OFF	3	0.67
2	OFF	4	7.33
2	Closed-loop	1	0.33
2	Closed-loop	2	2
2	Closed-loop	3	0.67
2	Closed-loop	4	1.33
2	Randomized	1	3
2	Randomized	2	0
2	Randomized	3	5
2	Randomized	4	0.33
3	OFF	1	5.33
3	OFF	2	0
3	OFF	3	0.33
3	OFF	4	1
3	Closed-loop	1	0.33
3	Closed-loop	2	0
3	Closed-loop	3	0
3	Closed-loop	4	0
3	Randomized	1	2
3	Randomized	2	1
3	Randomized	3	1
3	Randomized	4	0
4	OFF	1	7.33
4	OFF	2	0.67
4	OFF	3	0.67
4	OFF	4	2.33
4	Closed-loop	1	3
4	Closed-loop	2	1.67
4	Closed-loop	3	0
4	Closed-loop	4	0
4	Randomized	1	0.67
4	Randomized	2	1.33
4	Randomized	3	0.67
4	Randomized	4	0
5	OFF	1	0.33
5	OFF	2	3
5	OFF	3	2
5	OFF	4	1.67
5	Closed-loop	1	0
5	Closed-loop	2	1
5	Closed-loop	3	1.33
5	Closed-loop	4	0.33
5	Randomized	1	3.33
5	Randomized	2	1.67
5	Randomized	3	2
5	Randomized	4	1.33

## Sheet: ED_Fig4_b
ID	Stimuation protocol	Trial	% Grooming duration
1	OFF	1	5.92
1	OFF	2	0.65
1	OFF	3	6.54
1	OFF	4	2.07
1	Closed-loop	1	2.66
1	Closed-loop	2	3.9
1	Closed-loop	3	1.44
1	Closed-loop	4	0.77
1	Randomized	1	2.36
1	Randomized	2	0.56
1	Randomized	3	5.21
1	Randomized	4	5.97
2	OFF	1	24.2
2	OFF	2	1.01
2	OFF	3	0.71
2	OFF	4	25.1
2	Closed-loop	1	0.44
2	Closed-loop	2	5.77
2	Closed-loop	3	5.97
2	Closed-loop	4	3.24
2	Randomized	1	8.14
2	Randomized	2	0
2	Randomized	3	25.63
2	Randomized	4	0.36
3	OFF	1	11.56
3	OFF	2	0
3	OFF	3	0.26
3	OFF	4	6.47
3	Closed-loop	1	0.22
3	Closed-loop	2	0
3	Closed-loop	3	0
3	Closed-loop	4	0
3	Randomized	1	15.22
3	Randomized	2	2.67
3	Randomized	3	1.73
3	Randomized	4	0
4	OFF	1	22.05
4	OFF	2	0.73
4	OFF	3	4.69
4	OFF	4	15.93
4	Closed-loop	1	6.86
4	Closed-loop	2	5.01
4	Closed-loop	3	0
4	Closed-loop	4	0
4	Randomized	1	0.58
4	Randomized	2	4.14
4	Randomized	3	1.47
4	Randomized	4	0
5	OFF	1	4.36
5	OFF	2	24.22
5	OFF	3	6.01
5	OFF	4	2.87
5	Closed-loop	1	0
5	Closed-loop	2	5.53
5	Closed-loop	3	6.24
5	Closed-loop	4	0.27
5	Randomized	1	13.21
5	Randomized	2	4.18
5	Randomized	3	7.22
5	Randomized	4	2.74

## Sheet: ED_Fig4_c
ID	Stimuation protocol	Session	Nb. Grooming onsets
1	OFF	1	1
2	OFF	1	3
3	OFF	1	2.5
4	OFF	1	2
5	OFF	1	1
1	OFF	2	0
2	OFF	2	3
3	OFF	2	1.8
4	OFF	2	2.3
5	OFF	2	3
1	OFF	3	2.5
2	OFF	3	4.3
3	OFF	3	0.8
4	OFF	3	4
5	OFF	3	1.3
1	Closed-loop	1	0
2	Closed-loop	1	0.8
3	Closed-loop	1	0
4	Closed-loop	1	0
5	Closed-loop	1	1
1	Closed-loop	2	1
2	Closed-loop	2	1.3
3	Closed-loop	2	0
4	Closed-loop	2	1.3
5	Closed-loop	2	0
1	Closed-loop	3	2.3
2	Closed-loop	3	1.3
3	Closed-loop	3	0.3
4	Closed-loop	3	2.3
5	Closed-loop	3	1
1	Randomized	1	1
2	Randomized	1	1.3
3	Randomized	1	0.5
4	Randomized	1	0
5	Randomized	1	1
1	Randomized	2	1.5
2	Randomized	2	2
3	Randomized	2	1.5
4	Randomized	2	0.5
5	Randomized	2	0.5
1	Randomized	3	0.5
2	Randomized	3	3
3	Randomized	3	1
4	Randomized	3	1.5
5	Randomized	3	4.8

## Sheet: ED_Fig4_d
ID	Stimuation protocol	Session	% Grooming duration
1	OFF	1	2.4
2	OFF	1	7
3	OFF	1	6.5
4	OFF	1	6.1
5	OFF	1	6.1
1	OFF	2	0
2	OFF	2	9.41
3	OFF	2	4.82
4	OFF	2	7.66
5	OFF	2	19.82
1	OFF	3	9.02
2	OFF	3	21.89
3	OFF	3	2.41
4	OFF	3	18.78
5	OFF	3	2.15
1	Closed-loop	1	0
2	Closed-loop	1	2
3	Closed-loop	1	0
4	Closed-loop	1	0
5	Closed-loop	1	4.7
1	Closed-loop	2	2.06
2	Closed-loop	2	4.19
3	Closed-loop	2	0
4	Closed-loop	2	3.76
5	Closed-loop	2	0
1	Closed-loop	3	4.52
2	Closed-loop	3	5.4
3	Closed-loop	3	0.17
4	Closed-loop	3	5.14
5	Closed-loop	3	4.37
1	Randomized	1	4.3
2	Randomized	1	2.3
3	Randomized	1	5.1
4	Randomized	1	0
5	Randomized	1	2.5
1	Randomized	2	4.48
2	Randomized	2	10.89
3	Randomized	2	7.46
4	Randomized	2	1.02
5	Randomized	2	1.24
1	Randomized	3	1.77
2	Randomized	3	12.37
3	Randomized	3	2.2
4	Randomized	3	3.63
5	Randomized	3	16.77
