# Supplementary material for: Closed-loop recruitment of striatal interneurons prevents compulsive-like grooming behaviors
Source: Nat Neurosci. 2024 May 1;27(6):1148–56. doi: 10.1038/s41593-024-01633-3 (PMC11156588; doi:10.1038/s41593-024-01633-3)
Supplement: Supplementary file 11 — Statistical source data. [file 41593_2024_1633_MOESM11_ESM.xlsx]

## Sheet: ED_Fig5_a
ID	Session	Stimulation Protocol	Grooming duration		ID	Stimulation Protocol	% Average grooming duration
1	1	OFF	17.04		1	OFF	0.037963
1	2	OFF	0		2	OFF	0.0457037
1	3	OFF	64.96		3	OFF	0.127537
2	1	OFF	46.68		4	OFF	0.108519
2	2	OFF	34.68		5	OFF	0.093662
2	3	OFF	17.36		1	Closed-loop	0.0219259
3	1	OFF	50.08		2	Closed-loop	0.000555556
3	2	OFF	67.76		3	Closed-loop	0.0385741
3	3	OFF	157.64		4	Closed-loop	0.0296667
4	1	OFF	44.08		5	Closed-loop	0.0300926
4	2	OFF	55.13		1	Random	0.0352593
4	3	OFF	135.19		2	Random	0.0490741
5	1	OFF	44.12		3	Random	0.0853148
5	2	OFF	142.71		4	Random	0.0154815
5	3	OFF	15.48		5	Random	0.0683704
1	1	Closed-loop	0
1	2	Closed-loop	14.8
1	3	Closed-loop	32.56
2	1	Closed-loop	0
2	2	Closed-loop	0
2	3	Closed-loop	1.2
3	1	Closed-loop	14.24
3	2	Closed-loop	30.2
3	3	Closed-loop	38.88
4	1	Closed-loop	0
4	2	Closed-loop	27.04
4	3	Closed-loop	37.04
5	1	Closed-loop	33.56
5	2	Closed-loop	0
5	3	Closed-loop	31.44
1	1	Random	31.16
1	2	Random	32.24
1	3	Random	12.76
2	1	Random	36.48
2	2	Random	53.68
2	3	Random	15.84
3	1	Random	16.8
3	2	Random	78.4
3	3	Random	89.08
4	1	Random	0
4	2	Random	7.32
4	3	Random	26.12
5	1	Random	18.04
5	2	Random	8.92
5	3	Random	120.72

## Sheet: ED_Fig5_b
ID	Stimulation Protocol	% Grooming duration/bout
1	OFF	5.85714
2	OFF	4.936
3	OFF	6.71902
4	OFF	7.10303
5	OFF	9.63381
1	Closed-loop	3.64308
2	Closed-loop	1.2
3	Closed-loop	6.40923
4	Closed-loop	4.57714
5	Closed-loop	8.125
1	Random	6.34667
2	Random	8.83333
3	Random	7.3712
4	Random	4.18
5	Random	5.9072
