# Supplementary material for: Closed-loop recruitment of striatal interneurons prevents compulsive-like grooming behaviors
Source: Nat Neurosci. 2024 May 1;27(6):1148–56. doi: 10.1038/s41593-024-01633-3 (PMC11156588; doi:10.1038/s41593-024-01633-3)
Supplement: Supplementary file 12 — Statistical source data. [file 41593_2024_1633_MOESM12_ESM.xlsx]

## Sheet: ED_Fig6_a
ID	Stimuation protocol	Nb. Walking onsets
1	OFF	12
2	OFF	18
3	OFF	17
4	OFF	18
5	OFF	22
1	Closed-loop	10
2	Closed-loop	28
3	Closed-loop	13
4	Closed-loop	3
5	Closed-loop	13
1	Randomized	17
2	Randomized	25
3	Randomized	7
4	Randomized	7
5	Randomized	11

## Sheet: ED_Fig6_b
ID	Stimuation protocol	% Time walking
1	OFF	3.7
2	OFF	5.3
3	OFF	6.1
4	OFF	6.4
5	OFF	8.9
1	Closed-loop	4.2
2	Closed-loop	11
3	Closed-loop	6.7
4	Closed-loop	1.6
5	Closed-loop	5.9
1	Randomized	5.2
2	Randomized	10.3
3	Randomized	4.6
4	Randomized	2.7
5	Randomized	3.7

## Sheet: ED_Fig6_c
ID	Stimuation protocol	Scratching onsets
1	OFF	0.25
2	OFF	1.75
3	OFF	0
4	OFF	0.25
5	OFF	1.5
1	Closed-loop	1
2	Closed-loop	2
3	Closed-loop	0
4	Closed-loop	0
5	Closed-loop	0.25
1	Randomized	0.75
2	Randomized	0.5
3	Randomized	0.25
4	Randomized	0
5	Randomized	0.75

## Sheet: ED_Fig6_d
ID	Stimuation protocol	Scratching duration (%)
1	OFF	0.133333
2	OFF	13.0222
3	OFF	0
4	OFF	0.161111
5	OFF	1.91667
1	Closed-loop	0.75
2	Closed-loop	1.86111
3	Closed-loop	0
4	Closed-loop	0
5	Closed-loop	5.96667
1	Randomized	0.861111
2	Randomized	0.616667
3	Randomized	0.3
4	Randomized	0
5	Randomized	0.75
